# Supplementary material for: An investigation of Y chromosome incorporations in 400 species of Drosophila and related genera
Source: PLoS Genet. 2018 Nov 2;14(11):e1007770. doi: 10.1371/journal.pgen.1007770 (PMC6235401; doi:10.1371/journal.pgen.1007770)
Supplement: S1 Dataset — (XLS) [file pgen.1007770.s002.xls]

## Sheet: all_data
Dataset S1 of the manuscript: "An investigation of Y chromosome incorporations in 400 species of Drosophila and related genera" (E. G. Dupim et al.)							v. 21sep2018
total gene set (9 genes): kl-2 kl-3 kl-5 ORY PPrY PRY JYa WDY CG11719
data for gene content: Carvalho and Clark Genome Research 2013, fig 4
				PASTIS	YULE
number of gene losses:	18		Sum branch length:	6528.64	4906.96
			Sum exposure:	39773.1	29066.6
			gene loss (gene/gene/Myr)	0.000452567	0.000619267
											Yule calculations
Clade	Sum br len PASTIS	# Y genes	Y genes	Exposure PASTIS	# species	Node age	Sum br len YULE	Exposure YULE	Clade contents (groups or subgroups)	ln(n/2)	y(λt)	Ln . t
melanogaster	174.777	7	kl-2 kl-3 kl-5 ORY PPrY PRY WDY	1223.44	20	20.7	161.818	1132.73	melanogaster group, subgroups takahashii, melanogaster, eugracillis and suzukii (except for D. lucipennis).	2.30259	0.255843	7.8173
fiscusphila	20.7	8	kl-2 kl-3 kl-5 ORY PPrY PRY WDY JYa	165.6	1	20.7	20.7	165.6	melanogaster group, subgroup ficusphila	-0.693147	1.38629	1.4427
elegans	87.6507	8	kl-2 kl-3 kl-5 ORY PPrY PRY WDY JYa	701.205	6	26.91	97.9782	783.825	melanogaster group, subgroups elegans, rhopaloa, plus D. lucipennis from suzuki sg., and D. lamottei from dentissima gr.	1.09861	0.549306	3.64096
kikkawai	468.243	0	none	0	40	41.3	523.879	0	montium sg	2.99573	0.15767	12.6847
ananassae	186.72	8	kl-2 kl-3 kl-5 ORY PPrY PRY JYa WDY	1493.76	16	44.2	297.58	2380.64	ananassae sg	2.07944	0.297063	6.73258
pseudoobscura	70.9826	0	none	0	12	17.7	98.7856	0	affinis sg , pseudoobscura sg	1.79176	0.358352	5.58111
subobscura	103.733	4	kl-2 kl-3 ORY PPrY	414.932	10	17.7	87.981	351.924	obscura sg	1.60944	0.402359	4.97068
willistoni	809.905	6	kl-2 kl-3 ORY PPrY PRY JYa	4859.43	21	54.9	443.613	2661.68	willistoni group, saltans group	2.35138	0.247513	8.08038
mojavensis	1230.12	7	kl-2 kl-3 kl-5 ORY PPrY JYa CG11719	8610.81	93	28.8	682.597	4778.18	groups repleta,annulimana,bromeliae,canalinea,caponei,coffeata,dreyfusi,flavopilosa,mesophragmatica,morelia,nannoptera,xanthopallescens, subgenus Siphlodora	3.83945	0.0843836	23.7013
virilis	146.58	8	kl-2 kl-3 kl-5 ORY PPrY PRY JYa CG11719	1172.64	13	28.8	169.249	1353.99	virilis group	1.8718	0.340328	5.87669
melanica	196.691	8	kl-2 kl-3 kl-5 ORY PPrY PRY JYa CG11719	1573.53	10	33.34	165.722	1325.78	groups melanica, robusta, and carbonara	1.60944	0.402359	4.97068
polychaeta	87.7634	8	kl-2 kl-3 kl-5 ORY PPrY PRY JYa CG11719	702.107	5	36.49	119.471	955.767	polychaeta group	0.916291	0.61086	3.27407
grimshawi	239.176	6	kl-2 kl-3 kl-5 ORY PRY JYa	1435.06	10	49.77	247.391	1484.34	Hawaiian group , Scaptomyza genus	1.60944	0.402359	4.97068
cardini	920.693	6	kl-2 kl-3 kl-5 ORY PPrY JYa	5524.16	56	29.14	472.228	2833.37	groups tripunctata, testacea,funebris,bizonata,macrospina,guarani,cardini, calloptera, pallidipenis,Phloridosa Subgenus	3.3322	0.123415	16.2055
kuntzei	248.088	7	kl-2 kl-3 kl-5 ORY PRY PPrY JYa	1736.62	16	29.14	196.187	1373.31	groups quinaria,guttifera,ponera	2.07944	0.297063	6.73258
sternopleuralis	35.57	7	kl-2 kl-3 kl-5 ORY PRY PPrY JYa	248.99	1	29.14	29.14	203.98	histrio group	-0.693147	1.38629	1.4427
albomicans	425.797	7	kl-2 kl-3 kl-5 ORY PPrY PRY JYa	2980.58	26	40.59	379.797	2658.58	immigrans group, Samoaia genus	2.56495	0.213746	9.35691
repletoides	33.36	7	kl-2 kl-3 kl-5 ORY PPrY PRY JYa	233.52	1	33.36	33.36	233.52	tumiditarsus group	-0.693147	1.38629	1.4427
Zaprionus	238.815	7	kl-2 kl-3 kl-5 PPrY PRY JYa CG11719	1671.7	20	33.36	260.785	1825.5	Zaprionus genus	2.30259	0.255843	7.8173
Hirtodrosophila	607.896	6	kl-2 kl-3 kl-5 ORY PPrY JYa	3647.37	20	46.94	366.944	2201.66	genera Hirtodrosophila , Zygothrica , Mycodrosophila	2.30259	0.255843	7.8173
busckii	51.75	7	kl-2 kl-3 kl-5 ORY PPrY PRY JYa	362.25	1	51.75	51.75	362.25	Dorsilopha subgenus	-0.693147	1.38629	1.4427
Internal branches:
A	6.21	8	kl-2 kl-3 kl-5 ORY PPrY PRY WDY JYa	49.68					melanogaster+ficusphila
B	14.39	8	kl-2 kl-3 kl-5 ORY PPrY PRY WDY JYa	115.12					(melanogaster+ficusphila)+elegans
C	2.9	8	kl-2 kl-3 kl-5 ORY PPrY PRY WDY JYa	23.2					((melanogaster+ficusphila)+elegans)+kikkawai
D	10.7	8	kl-2 kl-3 kl-5 ORY PPrY PRY WDY JYa	85.6					MELANOGASTER_GROUP
E	37.2	6	kl-2 kl-3 ORY PPrY PRY JYa	223.2					OBSCURA_GROUP
F	7.3	6	kl-2 kl-3 ORY PPrY PRY JYa	43.8					MELANOGASTER_GROUP+OBSCURA_GROUP
G	0.7	6	kl-2 kl-3 ORY PPrY PRY JYa	4.2					SOPHOPHORA_SUBGENUS
H	4.54	8	kl-2 kl-3 kl-5 ORY PPrY PRY JYa CG11719	36.32					mojavensis+virilis
I	3.15	8	kl-2 kl-3 kl-5 ORY PPrY PRY JYa CG11719	25.2					(mojavensis+virilis)+melanica
J	13.28	8	kl-2 kl-3 kl-5 ORY PPrY PRY JYa CG11719	106.24					((mojavensis+virilis)+melanica)+polychaeta
K	0	7	kl-2 kl-3 kl-5 ORY PPrY PRY JYa	0					VIRILIS-REPLETA_RADIATION
L	6.43	7	kl-2 kl-3 kl-5 ORY PRY PPrY JYa	45.01					cardini+kuntzei
M	5.02	7	kl-2 kl-3 kl-5 ORY PRY PPrY JYa	35.14					(cardini+kuntzei)+sternopleuralis
N	2.27	7	kl-2 kl-3 kl-5 ORY PRY PPrY JYa	15.89					IMMIGRANS-TRIPUNCTATA_RADIATION
O	9.5	7	kl-2 kl-3 kl-5 ORY PPrY PRY JYa	66.5					Zaprionus+repletoides
P	4.08	7	kl-2 kl-3 kl-5 ORY PPrY PRY JYa	28.56					IMMIGRANS-TRIPUNCTATA_RAD+(Zaprionus+repletoides)
Q	2.83	7	kl-2 kl-3 kl-5 ORY PPrY PRY JYa	19.81					IMMIGRANS-HIRTODROSOPHILA_RADIATION
R	1.98	7	kl-2 kl-3 kl-5 ORY PPrY PRY JYa	13.86					VIRILIS-REPLETA_RAD+IMMIGRANS-HIRTODROSOPHILA_RAD
S	11.15	7	kl-2 kl-3 kl-5 ORY PPrY PRY JYa	78.05					DROSOPHILA_SUBGENUS

## Sheet: four genes
gene loss estimate using only kl-2, kl-3, kl-5 and WDY (high PCR success rate. essential genes)						v. 23nov2017
data for gene content: Carvalho and Clark Genome Research 2013, fig 4
				PASTIS	YULE
number of gene losses:	3		Sum branch length:	6528.64	4906.96
			Sum exposure:	17513.4	12899.4
			gene loss (gene/gene/Myr)	0.000171297	0.00023257
											Yule calculations
Clade	Sum br len PASTIS	# Y genes	Y genes	Exposure PASTIS	# species	Node age	Sum br len YULE	Exposure YULE	Clade contents (groups or subgroups)	ln(n/2)	y(λt)	Ln . t
melanogaster	174.777	4	kl-2 kl-3 kl-5 WDY	699.108	20	20.7	161.818	647.272	melanogaster group, subgroups takahashii, melanogaster, eugracillis and suzukii (except for D. lucipennis).	2.30259	0.255843	7.8173
fiscusphila	20.7	4	kl-2 kl-3 kl-5 WDY	82.8	1	20.7	20.7	82.8	melanogaster group, subgroup ficusphila	-0.693147	1.38629	1.4427
elegans	87.6507	4	kl-2 kl-3 kl-5 WDY	350.603	6	26.91	97.9782	391.913	melanogaster group, subgroups elegans, rhopaloa, plus D. lucipennis from suzuki sg., and D. lamottei from dentissima gr.	1.09861	0.549306	3.64096
kikkawai	468.243	0	none	0	40	41.3	523.879	0	montium sg	2.99573	0.15767	12.6847
ananassae	186.72	4	kl-2 kl-3 kl-5 WDY	746.879	16	44.2	297.58	1190.32	ananassae sg	2.07944	0.297063	6.73258
pseudoobscura	70.9826	0	none	0	12	17.7	98.7856	0	affinis sg , pseudoobscura sg	1.79176	0.358352	5.58111
subobscura	103.733	2	kl-2 kl-3	207.466	10	17.7	87.981	175.962	obscura sg	1.60944	0.402359	4.97068
willistoni	809.905	2	kl-2 kl-3	1619.81	21	54.9	443.613	887.225	willistoni group, saltans group	2.35138	0.247513	8.08038
mojavensis	1230.12	3	kl-2 kl-3 kl-5	3690.35	93	28.8	682.597	2047.79	groups repleta,annulimana,bromeliae,canalinea,caponei,coffeata,dreyfusi,flavopilosa,mesophragmatica,morelia,nannoptera,xanthopallescens, subgenus Siphlodora	3.83945	0.0843836	23.7013
virilis	146.58	3	kl-2 kl-3 kl-5	439.739	13	28.8	169.249	507.746	virilis group	1.8718	0.340328	5.87669
melanica	196.691	3	kl-2 kl-3 kl-5	590.072	10	33.34	165.722	497.167	groups melanica, robusta, and carbonara	1.60944	0.402359	4.97068
polychaeta	87.7634	3	kl-2 kl-3 kl-5	263.29	5	36.49	119.471	358.412	polychaeta group	0.916291	0.61086	3.27407
grimshawi	239.176	3	kl-2 kl-3 kl-5	717.529	10	49.77	247.391	742.172	Hawaiian group , Scaptomyza genus	1.60944	0.402359	4.97068
cardini	920.693	3	kl-2 kl-3 kl-5	2762.08	56	29.14	472.228	1416.68	groups tripunctata, testacea,funebris,bizonata,macrospina,guarani,cardini, calloptera, pallidipenis,Phloridosa Subgenus	3.3322	0.123415	16.2055
kuntzei	248.088	3	kl-2 kl-3 kl-5	744.264	16	29.14	196.187	588.562	groups quinaria,guttifera,ponera	2.07944	0.297063	6.73258
sternopleuralis	35.57	3	kl-2 kl-3 kl-5	106.71	1	29.14	29.14	87.42	histrio group	-0.693147	1.38629	1.4427
albomicans	425.797	3	kl-2 kl-3 kl-5	1277.39	26	40.59	379.797	1139.39	immigrans group, Samoaia genus	2.56495	0.213746	9.35691
repletoides	33.36	3	kl-2 kl-3 kl-5	100.08	1	33.36	33.36	100.08	tumiditarsus group	-0.693147	1.38629	1.4427
Zaprionus	238.815	3	kl-2 kl-3 kl-5	716.444	20	33.36	260.785	782.355	Zaprionus genus	2.30259	0.255843	7.8173
Hirtodrosophila	607.896	3	kl-2 kl-3 kl-5	1823.69	20	46.94	366.944	1100.83	genera Hirtodrosophila , Zygothrica , Mycodrosophila	2.30259	0.255843	7.8173
busckii	51.75	3	kl-2 kl-3 kl-5	155.25	1	51.75	51.75	155.25	Dorsilopha subgenus	-0.693147	1.38629	1.4427
Internal branches:
A	6.21	4	kl-2 kl-3 kl-5 WDY	24.84					melanogaster+ficusphila
B	14.39	4	kl-2 kl-3 kl-5 WDY	57.56					(melanogaster+ficusphila)+elegans
C	2.9	4	kl-2 kl-3 kl-5 WDY	11.6					((melanogaster+ficusphila)+elegans)+kikkawai
D	10.7	4	kl-2 kl-3 kl-5 WDY	42.8					MELANOGASTER_GROUP
E	37.2	2	kl-2 kl-3	74.4					OBSCURA_GROUP
F	7.3	2	kl-2 kl-3	14.6					MELANOGASTER_GROUP+OBSCURA_GROUP
G	0.7	2	kl-2 kl-3	1.4					SOPHOPHORA_SUBGENUS
H	4.54	3	kl-2 kl-3 kl-5	13.62					mojavensis+virilis
I	3.15	3	kl-2 kl-3 kl-5	9.45					(mojavensis+virilis)+melanica
J	13.28	3	kl-2 kl-3 kl-5	39.84					((mojavensis+virilis)+melanica)+polychaeta
K	0	3	kl-2 kl-3 kl-5	0					VIRILIS-REPLETA_RADIATION
L	6.43	3	kl-2 kl-3 kl-5	19.29					cardini+kuntzei
M	5.02	3	kl-2 kl-3 kl-5	15.06					(cardini+kuntzei)+sternopleuralis
N	2.27	3	kl-2 kl-3 kl-5	6.81					IMMIGRANS-TRIPUNCTATA_RADIATION
O	9.5	3	kl-2 kl-3 kl-5	28.5					Zaprionus+repletoides
P	4.08	3	kl-2 kl-3 kl-5	12.24					IMMIGRANS-TRIPUNCTATA_RAD+(Zaprionus+repletoides)
Q	2.83	3	kl-2 kl-3 kl-5	8.49					IMMIGRANS-HIRTODROSOPHILA_RADIATION
R	1.98	3	kl-2 kl-3 kl-5	5.94					VIRILIS-REPLETA_RAD+IMMIGRANS-HIRTODROSOPHILA_RAD
S	11.15	3	kl-2 kl-3 kl-5	33.45					DROSOPHILA_SUBGENUS

## Sheet: 184 species
Only species with Amyrel sequence (184 species). Tree length estimated with pure molecular clock (RelTime), without the PASTIS method						v. 23nov2017
total gene set (9 genes): kl-2 kl-3 kl-5 ORY PPrY PRY JYa WDY CG11719
data for gene content: Carvalho and Clark Genome Research 2013, fig 4
				Molecular clock
number of gene losses:	13		Sum branch length:	2240.53
			Sum exposure:	13194.6
			gene loss (gene/gene/Myr)	0.000985248
Clade	Sum br len Reltime	# Y genes	Y genes	Exposure Reltime	# species	Node age	Clade contents (groups or subgroups)
melanogaster	142.685	7	kl-2 kl-3 kl-5 ORY PPrY PRY WDY	998.796	20	20.7	melanogaster group, subgroups takahashii, melanogaster, eugracillis and suzukii (except for D. lucipennis).
fiscusphila	20.7	8	kl-2 kl-3 kl-5 ORY PPrY PRY WDY JYa	165.6	1	20.7	melanogaster group, subgroup ficusphila
elegans	55.0651	8	kl-2 kl-3 kl-5 ORY PPrY PRY WDY JYa	440.521	6	26.91	melanogaster group, subgroups elegans, rhopaloa, plus D. lucipennis from suzuki sg., and D. lamottei from dentissima gr.
kikkawai	233.736	0	none	0	40	41.3	montium sg
ananassae	124.551	8	kl-2 kl-3 kl-5 ORY PPrY PRY JYa WDY	996.408	16	44.2	ananassae sg
pseudoobscura	51.1984	0	none	0	12	17.7	affinis sg , pseudoobscura sg
subobscura	116.864	4	kl-2 kl-3 ORY PPrY	467.457	10	17.7	obscura sg
willistoni	132.358	6	kl-2 kl-3 ORY PPrY PRY JYa	794.145	21	54.9	willistoni group, saltans group
mojavensis	178.554	7	kl-2 kl-3 kl-5 ORY PPrY JYa CG11719	1249.88	93	28.8	groups repleta,annulimana,bromeliae,canalinea,caponei,coffeata,dreyfusi,flavopilosa,mesophragmatica,morelia,nannoptera,xanthopallescens, subgenus Siphlodora
virilis	51.1896	8	kl-2 kl-3 kl-5 ORY PPrY PRY JYa CG11719	409.517	13	28.8	virilis group
melanica	34.6013	8	kl-2 kl-3 kl-5 ORY PPrY PRY JYa CG11719	276.811	10	33.34	groups melanica, robusta, and carbonara
polychaeta	54.9169	8	kl-2 kl-3 kl-5 ORY PPrY PRY JYa CG11719	439.335	5	36.49	polychaeta group
grimshawi	107.217	6	kl-2 kl-3 kl-5 ORY PRY JYa	643.304	10	49.77	Hawaiian group , Scaptomyza genus
cardini	167.181	6	kl-2 kl-3 kl-5 ORY PPrY JYa	1003.08	56	29.14	groups tripunctata, testacea,funebris,bizonata,macrospina,guarani,cardini, calloptera, pallidipenis,Phloridosa Subgenus
kuntzei	71.9455	7	kl-2 kl-3 kl-5 ORY PRY PPrY JYa	503.619	16	29.14	groups quinaria,guttifera,ponera
sternopleuralis	29.14	7	kl-2 kl-3 kl-5 ORY PRY PPrY JYa	203.98	1	29.14	histrio group
albomicans	210.393	7	kl-2 kl-3 kl-5 ORY PPrY PRY JYa	1472.75	26	40.59	immigrans group, Samoaia genus
repletoides	33.36	7	kl-2 kl-3 kl-5 ORY PPrY PRY JYa	233.52	1	33.36	tumiditarsus group
Zaprionus	141.309	7	kl-2 kl-3 kl-5 PPrY PRY JYa CG11719	989.163	20	33.36	Zaprionus genus
Hirtodrosophila	88.1875	6	kl-2 kl-3 kl-5 ORY PPrY JYa	529.125	20	46.94	genera Hirtodrosophila , Zygothrica , Mycodrosophila
busckii	51.75	7	kl-2 kl-3 kl-5 ORY PPrY PRY JYa	362.25	1	51.75	Dorsilopha subgenus
Internal branches:
A	6.21	8	kl-2 kl-3 kl-5 ORY PPrY PRY WDY JYa	49.68			melanogaster+ficusphila
B	14.39	8	kl-2 kl-3 kl-5 ORY PPrY PRY WDY JYa	115.12			(melanogaster+ficusphila)+elegans
C	2.9	8	kl-2 kl-3 kl-5 ORY PPrY PRY WDY JYa	23.2			((melanogaster+ficusphila)+elegans)+kikkawai
D	10.7	8	kl-2 kl-3 kl-5 ORY PPrY PRY WDY JYa	85.6			MELANOGASTER_GROUP
E	37.2	6	kl-2 kl-3 ORY PPrY PRY JYa	223.2			OBSCURA_GROUP
F	7.3	6	kl-2 kl-3 ORY PPrY PRY JYa	43.8			MELANOGASTER_GROUP+OBSCURA_GROUP
G	0.7	6	kl-2 kl-3 ORY PPrY PRY JYa	4.2			SOPHOPHORA_SUBGENUS
H	4.54	8	kl-2 kl-3 kl-5 ORY PPrY PRY JYa CG11719	36.32			mojavensis+virilis
I	3.15	8	kl-2 kl-3 kl-5 ORY PPrY PRY JYa CG11719	25.2			(mojavensis+virilis)+melanica
J	13.28	8	kl-2 kl-3 kl-5 ORY PPrY PRY JYa CG11719	106.24			((mojavensis+virilis)+melanica)+polychaeta
K	0	7	kl-2 kl-3 kl-5 ORY PPrY PRY JYa	0			VIRILIS-REPLETA_RADIATION
L	6.43	7	kl-2 kl-3 kl-5 ORY PRY PPrY JYa	45.01			cardini+kuntzei
M	5.02	7	kl-2 kl-3 kl-5 ORY PRY PPrY JYa	35.14			(cardini+kuntzei)+sternopleuralis
N	2.27	7	kl-2 kl-3 kl-5 ORY PRY PPrY JYa	15.89			IMMIGRANS-TRIPUNCTATA_RADIATION
O	9.5	7	kl-2 kl-3 kl-5 ORY PPrY PRY JYa	66.5			Zaprionus+repletoides
P	4.08	7	kl-2 kl-3 kl-5 ORY PPrY PRY JYa	28.56			IMMIGRANS-TRIPUNCTATA_RAD+(Zaprionus+repletoides)
Q	2.83	7	kl-2 kl-3 kl-5 ORY PPrY PRY JYa	19.81			IMMIGRANS-HIRTODROSOPHILA_RADIATION
R	1.98	7	kl-2 kl-3 kl-5 ORY PPrY PRY JYa	13.86			VIRILIS-REPLETA_RAD+IMMIGRANS-HIRTODROSOPHILA_RAD
S	11.15	7	kl-2 kl-3 kl-5 ORY PPrY PRY JYa	78.05			DROSOPHILA_SUBGENUS

## Sheet: backbone_phylogeny
copy of Figure S4
